# Supplementary material for: Polymerization-mediated SRFR1 condensation in upper lateral root cap cells regulates root growth
Source: Plant Cell. 2025 Dec 30;38(1):koaf292. doi: 10.1093/plcell/koaf292 (PMC12862871; doi:10.1093/plcell/koaf292)
Supplement: koaf292_Supplementary_Data [file koaf292_supplementary_data.zip]

Archive with 10 entries (10 files):
- Supplemental Figures 121725_JS_wg clean.pdf
- Supplementary Data Set 1.xlsx
- Supplementary Data Set 2.docx
- Supplementary Data Set 3.xlsx
- Supplementary Data Set 4.xlsx
- Supplementary Video legends.docx
- Supplementary Video S1.mp4
- Supplementary Video S2.mp4
- Supplementary Video S3.mp4
- Supplementary Video S4.mp4
