# Supplementary material for: Polymerization-mediated SRFR1 condensation in upper lateral root cap cells regulates root growth
Source: Plant Cell. 2025 Dec 30;38(1):koaf292. doi: 10.1093/plcell/koaf292 (PMC12862871; doi:10.1093/plcell/koaf292)
Supplement: koaf292_Supplementary_Data [file koaf292_supplementary_data.zip › Supplementary Data Set 1.xlsx]

## Sheet: Primers for cloning
Name	Sequence	Sequence	Sequence	Sequence	Sequence	Sequence	Sequence	Sequence
SRFR1Cas9-LP	CAAGGGTATAAAAGTGCGTTGCAG
SRFR1Cas9-RP	CTTTCGTGCAATACATCAGGTGAG
SRFR1Cas9-seq1927	CACATGAGTCATCTAGCGAATTGG
SRFR1Cas9-seq2938	GGCGAACATTAGTAACAAGCCTTG
pCambia1300-Cas9-SRFR1CRISPR SRFR1 CRISPR gRNA1	ATTGGCTGAAAGTTCCGATCGGTT	AAACAACCGATCGGAACTTTCAGC
pCambia1300-Cas9-SRFR1CRISPR SRFR1 CRISPR gRNA2	ATTGGGAAGCGGAGAGGACAGGCT	AAACAGCCTGTCCTCTCCGCTTCC
pCambia2300-YFP-HA-gSRFR1WT	AatII-YFP-LP: AAAGACGTCATGGTGAGCAAGGGCGAGGAG	SpeI-YFP-RP: ATAACTAGTCTTGTACAGCTCGTCCATGCC
pCambia2300-YFP-HA-gSRFR1Del_PANT	PANTdel-LP: CCGTCAAAGTCTTCTCTCTTTACC	PANTdel-Overlap-RP: CGCCATAAGACTAGCATAATCTGG	PANTdel-Overlap-LP: GCTAGTCTTATGGCGGCCACCGAGTCTCCGCAAGAG	PANTdel-RP: TTTCCCTAAACAACCTCCGAAAAG
pCambia2300-YFP-HA-gSRFR1Del_PANT-IDR1	PANTdel-LP: CCGTCAAAGTCTTCTCTCTTTACC	PANTdel-Overlap-RP: CGCCATAAGACTAGCATAATCTGG	PANT-IDR1del-Overlap-LP: GCTAGTCTTATGGCGTCGGGAACCCATTCCATAAGT	PANT-IDR1del-RP: CAAGAGAAGCAAATGCTAGTCCCT
pCambia2300-YFP-HA-gSRFR1Del_IDR2	IDR2del-LP: GTTGCCACAAAGTCGGACTTTTAC	IDR2del-Overlap-RP: TTTCTTTCCATTTTTTGTAGTGCCTT	IDR2del-Overlap-LP: AAAAATGGAAAGAAATCATCAGGCCGCTCTATCTTGTCT	IDR2-del-RP: ATGCTTAGGTCTTACCTCCCAAGC
pCambia2300-YFP-HA-gSRFR1L13T/F47T	L13T-LP: GATTCGAGACAGCCAAGCACTGCAGTTCACGG	L13T-RP: GCTTGGCTGTCTCGAATCGTTCCGATGTCGCC	F47T-LP: ATAGAGCGACTTGTTATAATCAATTGGAGCTTC	F47-RP-genomic: TATAACAAGTCGCTCTATTGCTGAAACCAAATTC
pCambia2300-YFP-HA-gSRFR1L13T/F47T/K101A	L13T-LP: GATTCGAGACAGCCAAGCACTGCAGTTCACGG	L13T-RP: GCTTGGCTGTCTCGAATCGTTCCGATGTCGCC	F47T-LP: ATAGAGCGACTTGTTATAATCAATTGGAGCTTC	F47-RP-genomic: TATAACAAGTCGCTCTATTGCTGAAACCAAATTC	K101A-LP: AAGGGTATGCAAGTGCGTTGCAGCAGACAGCAG	K101A-RP: ACGCACTTGCATACCCTTGCTCCAAAACAAGAAC
pCambia2300-YFP-HA-gSRFR1F47T/V110T	F47T-LP: ATAGAGCGACTTGTTATAATCAATTGGAGCTTC	F47-RP-genomic: TATAACAAGTCGCTCTATTGCTGAAACCAAATTC	V110T-LP: CAGCAGATACGAAGCAGTTACTTGAATTAGAAG	V110T-RP: ACTGCTTCGTATCTGCTGTCTGCTGCAACGCAC
pCambia2300-YFP-HA-gSRFR1F47T/E115A	F47T-LP: ATAGAGCGACTTGTTATAATCAATTGGAGCTTC	F47-RP-genomic: TATAACAAGTCGCTCTATTGCTGAAACCAAATTC	E115A-LP: GTTACTTGCATTAGAAGAACTCTTAAAAGATG	E115A-RP: CTTCTAATGCAAGTAACTGCTTCACATCTGC
pCambia2300-YFP-HA-gSRFR1OsIDR1-Sub	IDR1OsSRFR1-LP: CGAACGCGTGACCGTGTCGTGGATGCATC	IDR1OsSRFR1-RP: GCGCCCGGGTTTTGATATTTTTGAAGCAA
pCambia2300-YFP-HA-gSRFR1IDR1 - HIRD11	HIRD11-LP: CGAACGCGTatggcaggactcatcaacaag	HIRD11-RP: GCGCCCGGGatcgctgtcgctgtcactgc
pCambia2300-YFP-HA-gSRFR1IDR1 - ERD14	ERD14-LP: CGAACGCGTATGGCTGAGGAAATCAAGAAT	ERD14-RP: GCGCCCGGGTTCTTTATCTTTCTTCTCCT
pCambia2300-YFP-HA-gSRFR1IDR1 - COR47	COR47-LP: CGAACGCGTatggctgaggagtacaagaac	COR47-RP: GCGCCCGGGatcatcagactctttttctt
pCambia2300-YFP-HA-gSRFR1p1	E148K/E152K-LP: CATAGTAAGAAGTCTGATAAAAAAAGTGACAAGCTGG	E148K/E152K-RP: TTTTTTATCAGACTTCTTACTATGATAGGCAGGGG	E148K/E152K/D155N/D158N-LP: AAAAGTAACAAGCTGAACAACCATGAATCAGGAGCAAG	E148K/E152K/D155N/D158N-RP: GGTTGTTCAGCTTGTTACTTTTTTTATCAGACTTCTT
pCambia2300-YFP-HA-gSRFR1F672L	F672L-LP: TGGATTGTTACCAAACAAACGCCAGCACCG	F672L-RP: TGGTAACAATCCAGGACAATCATATTGGATC
pCambia2300-YFP-HA-gSRFR1E775A	E775A-LP: AATTTCAGCGCCTTGTGACCCAGTGGTGTGG	E775A-RP: CACAAGGCGCTGAAATTTGTCTCCATCTGAC
pCambia2300-YFP-HA-gSRFR1D778A	D778A-LP: GCCTTGTGCCCCAGTGGTGTGGGTTAACAAAC	D778A-RP: CCACTGGGGCACAAGGCTCTGAAATTTGTCT
pCambia2300-YFP-HA-gSRFR1H797D	H797D-LP: TTGGTTCTGATACACCAATGGTACTCGGTCA	H797D-RP: TGGTGTATCAGAACCAAACCCAGAATTAAAC
pCambia2300-YFP-HA-gSRFR1R809A	R809A-LP: AAGTAGTAGCCTATTTCCCAAATTATGAAAG	R809A-RP: GGAAATAGGCTACTACTTTAGCTTGACCGAGT
pCambia2300-YFP-HA-gSRFR1R965A	R965A-LP: CATTAGCTGCTGGAACTGCTGTAACAGGATTTG	R965A-RP: GCAGTTCCAGCAGCTAATGGCATAAAATTGTAC
pCambia2300-YFP-HA-gSRFR1D997A	D997A-LP: ACAGATCGCTTGGGAAGCTATACTTAATGTC	D997A-RP: CTTCCCAAGCGATCTGTAACCCTTTCGGGAT
pGEX-4T-3-YFP	GEX4T3-YFP-LP: TGGTGAGCAAGGGCGAGGAGC	GEX4T3-YFP-RP: ATGCGGCCGTCACTTGTACAGCTCGTCCATGCCG
pGEX-4T-3-YFP-PANT	GEX4T3-YFP-LP: TGGTGAGCAAGGGCGAGGAGC	GEX4T3-PANT-RP: ATGCGGCCGTCAATGACTTTTTAAAATCCCATC
pGEX-4T-3-YFP-PANT-IDR1	GEX4T3-YFP-LP: TGGTGAGCAAGGGCGAGGAGC	GEX4T3-IDR1-RP: ATGCGGCCGTCATATTCTTGCTATGGTGTACTTC
pGEX-4T-3-YFP-6His-PANT	BglII-6His-LP: GATCTAGCCATCATCATCATCATCACAGCAGCGGCG	SalI-6His-RP: TCGACGCCGCTGCTGTGATGATGATGATGATGGCTA
pGEX-4T-3-YFP-6His-PANTR20A	BglII-6His-LP: GATCTAGCCATCATCATCATCATCACAGCAGCGGCG	SalI-6His-RP: TCGACGCCGCTGCTGTGATGATGATGATGATGGCTA	R20A-LP: GCAGTTCAGCGAACTGGTCTAAAGCGATCCGAG	R20A-RP: ACCAGTTCGCTGAACTGCAGTGCTTGGCTAACT
pCMV-eYFP-SRFR1	CMV-Adaptor-LP: GATCCGGTACCGAGGAGATCTGCCGCCGCGATCGCCATG	CMV-YFP-LP: GCCGCCGCGATCGCCATGGTGAGCAAGGGCGAGGAGCTG	CMV-SRFR1-RP: GGTGGATCCCGGGTCAATC
pCMV-eYFP-PANT	CMV-Adaptor-LP: GATCCGGTACCGAGGAGATCTGCCGCCGCGATCGCCATG	CMV-YFP-LP: GCCGCCGCGATCGCCATGGTGAGCAAGGGCGAGGAGCTG	CMV-PANT-RP: GTGGATCCCGGGTCAATGAC
pCMV-eYFP-IDR1SRFR1	CMV-Adaptor-LP: GATCCGGTACCGAGGAGATCTGCCGCCGCGATCGCCATG	CMV-YFP-LP: GCCGCCGCGATCGCCATGGTGAGCAAGGGCGAGGAGCTG	CMV-IDR1SRFR1-RP: GCGCCCGGGTCATATTCTTGCTATGGTGTAC
pCMV-eYFP-PANT-IDR1SRFR1	CMV-Adaptor-LP: GATCCGGTACCGAGGAGATCTGCCGCCGCGATCGCCATG	CMV-YFP-LP: GCCGCCGCGATCGCCATGGTGAGCAAGGGCGAGGAGCTG	CMV-PANT-IDR1SRFR1-RP: ATCCCGGGTCATATGGAATGGGTTCCCGATATTC
pSAT6-mRFP-IDR1SRFR1	PANT-IDR1SRFR1-I-LP: TTCTGCAGTCGACGGTACCATG	PANT-IDR1SRFR1-I-RP: ATCCCGGGTCATATGGAATGGGTTCCCGATATTC
pSAT6-eYFP-SRFR1FL	SRFR1-LP: GACGGTACCATGGCGACGGCGACGGCGAC	SRFR1-Stop-RP: GATCCCGGGTCAATCGTTGTAAGTGCTAAG
pSAT6-eYFP-PANT-Stop	SRFR1-LP: GGTACCATGGCGACGGCGACGGCGAC	PANT-RP: GATCCCGGGTCAATGACTTTTTAAAATCCCATC
pSAT6-eYFP-IDR1SRFR1	PANT-IDR1SRFR1-I-LP: TTCTGCAGTCGACGGTACCATG	PANT-IDR1SRFR1-I-RP: ATCCCGGGTCATATGGAATGGGTTCCCGATATTC
pSAT6-eYFP-PANT-IDR1SRFR1-Stop	SRFR1-LP: GACGGTACCATGGCGACGGCGACGGCGAC	PANT-IDR1SRFR1-I-RP: ATCCCGGGTCATATGGAATGGGTTCCCGATATTC
pSAT6-eYFP-IDR1SRFR1-SMiT	IDR1SRFR1-SMiT-LP: ACTGGTACCGCCACCGAGTCTCCGCAAG	IDR1SRFR1-SMiT-RP: ATCCCGGGTCATGCATCAAGTTCCACGTCAAC
pSAT6-eYFP-SMiT	SMiT-LP: CGCGGTACCATAAGTGTGGATTTTCGAC	SMiT-RP: ATCCCGGGTCATGCATCAAGTTCCACG
pSAT6-eYFP-SRFR1N	SRFR1-LP: GACGGTACCATGGCGACGGCGACGGCGAC	SRFR1N-CDS-RP: CCCGGGTCATGCATCAAGTTCCACGTCAAC
pSAT6-eYFP-SRFR1C	SRFR1C-CDS-LP: GGTACCGCAGTGGAGAAATTTGTTCTTC	SRFR1-Stop-RP: GATCCCGGGTCAATCGTTGTAAGTGCTAAG
pSAT6-eYFP-SRFR1Del_PANT	SRFR1-CDS-IDR1-LP: GGTACCGCCACCGAGTCTCCGCAA	SRFR1-Stop-RP: GATCCCGGGTCAATCGTTGTAAGTGCTAAG
pSAT6-eYFP-SRFR1Del_IDR1	IDR1del-CDS-LP: TCAAGGTGAACTTCAAGATCCGC	IDR1del-CDS-Overlap-RP: CTCTTGCGGAGACTCGGTGGC	IDR1del-CDS-Overlap-LP: GAGTCTCCGCAAGAGATAAGTGTGGATTTTCGACTT	IDR1del-CDS-RP: CGAAGAATATTCGCCTTCTGTTTGG
pSAT6-eYFP-SRFR1Del_IDR2	IDR2del-CDS-LP: GGCGTTTTATCAGAAGGAGCTT	IDR2del-CDS-Overlap-RP: CCTCCGGTTTTTCTTTCCATTTTT	IDR2del-CDS-Overlap-LP: AAGAAAAACCGGAGGCGCTCTATCTTGTCTTGGCAA	IDR2del-CDS-RP: ACAGCTATGACCATGATTACTGGC
pSAT6-eYFP-PANTS18A	S18A-LP: AGCACTGCGCTTCACGGAACTGGTCTAAAGCG	S18A-RP: TCCGTGAAGCGCAGTGCTTGGCTAACTCGAAT
pSAT6-eYFP-PANTK111A	K111A-LP: CAGATGTGGCGCAGTTACTTGAATTAGAAGAAC	K111A-RP: GTAACTGCGCCACATCTGCTGTCTGCTGCAACG
pSAT6-eYFP-PANTK111E	K111E-LP: GATGTGGAGCAGTTACTTGAATTAGAAGAACTCT	K111E-RP: ACTGCTCCACATCTGCTGTCTGCTGC
pSAT6-eYFP-PANTE115A	E115A-LP: GTTACTTGCATTAGAAGAACTCTTAAAAGATG	E115A-RP: CTTCTAATGCAAGTAACTGCTTCACATCTGC
pSAT6-eYFP-PANTE115K	E115K-LP: GTTACTTAAATTAGAAGAACTCTTAAAAGATGCAAG	E115K-RP: TCTAATTTAAGTAACTGCTTCACATCTG
pSAT6-eYFP-PANTE117A	E117A-LP: TGAATTAGCAGAACTCTTAAAAGATGCAAGAC	E117A-RP: AGAGTTCTGCTAATTCAAGTAACTGCTTCAC
pSAT6-eYFP-PANTS18A/K111A	K111A-LP: CAGATGTGGCGCAGTTACTTGAATTAGAAGAAC	K111A-RP: GTAACTGCGCCACATCTGCTGTCTGCTGCAACG	S18A-LP: AGCACTGCGCTTCACGGAACTGGTCTAAAGCG	S18A-RP: TCCGTGAAGCGCAGTGCTTGGCTAACTCGAAT
pSAT6-eYFP-PANTS18A/E115A	E115A-LP: GTTACTTGCATTAGAAGAACTCTTAAAAGATG	E115A-RP: CTTCTAATGCAAGTAACTGCTTCACATCTGC	S18A-LP: AGCACTGCGCTTCACGGAACTGGTCTAAAGCG	S18A-RP: TCCGTGAAGCGCAGTGCTTGGCTAACTCGAAT
pSAT6-eYFP-PANTL13T	L13T-LP: GATTCGAGACAGCCAAGCACTGCAGTTCACGG	L13T-RP: GCTTGGCTGTCTCGAATCGTTCCGATGTCGCC
pSAT6-eYFP-PANTF47T	F47T-LP: ATAGAGCGACTTGTTATAATCAATTGGAGCTTC	F47T-RP: TATAACAAGTCGCTCTATTGCATATATCCAAAAT
pSAT6-eYFP-PANTV110T	V110T-LP: CAGCAGATACGAAGCAGTTACTTGAATTAGAAG	V110T-RP: ACTGCTTCGTATCTGCTGTCTGCTGCAACGCAC
pSAT6-eYFP-PANTL114T	L114T-LP: AGCAGTTAACTGAATTAGAAGAACTCTTAAAAG	L114T-RP: CTAATTCAGTTAACTGCTTCACATCTGCTGTC
pSAT6-eYFP-PANTL13T/F47T	L13T-LP: GATTCGAGACAGCCAAGCACTGCAGTTCACGG	L13T-RP: GCTTGGCTGTCTCGAATCGTTCCGATGTCGCC	F47T-LP: ATAGAGCGACTTGTTATAATCAATTGGAGCTTC	F47T-RP: TATAACAAGTCGCTCTATTGCATATATCCAAAAT
pSAT6-eYFP-PANTF47T/V110T	F47T-LP: ATAGAGCGACTTGTTATAATCAATTGGAGCTTC	F47T-RP: TATAACAAGTCGCTCTATTGCATATATCCAAAAT	V110T-LP: CAGCAGATACGAAGCAGTTACTTGAATTAGAAG	V110T-RP: ACTGCTTCGTATCTGCTGTCTGCTGCAACGCAC
pSAT6-eYFP-PANTF47T/L114T	F47T-LP: ATAGAGCGACTTGTTATAATCAATTGGAGCTTC	F47T-RP: TATAACAAGTCGCTCTATTGCATATATCCAAAAT	L114T-LP: AGCAGTTAACTGAATTAGAAGAACTCTTAAAAG	L114T-RP: CTAATTCAGTTAACTGCTTCACATCTGCTGTC
pSAT6-eYFP-PANTV110T/L114T	V110T-LP: CAGCAGATACGAAGCAGTTACTTGAATTAGAAG	V110T-RP: ACTGCTTCGTATCTGCTGTCTGCTGCAACGCAC	V110T/L114T-LP: GCAGTTAACTGAATTAGAAGAACTCTTAAAAGATGC	V110T/L114T-RP: CTAATTCAGTTAACTGCTTCGTATCTGCTGTC
pSAT6-eYFP-PANTL13T/F47T/V110T	L13T-LP: GATTCGAGACAGCCAAGCACTGCAGTTCACGG	L13T-RP: GCTTGGCTGTCTCGAATCGTTCCGATGTCGCC	F47T-LP: ATAGAGCGACTTGTTATAATCAATTGGAGCTTC	F47T-RP: TATAACAAGTCGCTCTATTGCATATATCCAAAAT	V110T-LP: CAGCAGATACGAAGCAGTTACTTGAATTAGAAG	V110T-RP: ACTGCTTCGTATCTGCTGTCTGCTGCAACGCAC
pSAT6-eYFP-PANTL13T/F47T/L114T	L13T-LP: GATTCGAGACAGCCAAGCACTGCAGTTCACGG	L13T-RP: GCTTGGCTGTCTCGAATCGTTCCGATGTCGCC	F47T-LP: ATAGAGCGACTTGTTATAATCAATTGGAGCTTC	F47T-RP: TATAACAAGTCGCTCTATTGCATATATCCAAAAT	L114T-LP: AGCAGTTAACTGAATTAGAAGAACTCTTAAAAG	L114T-RP: CTAATTCAGTTAACTGCTTCACATCTGCTGTC
pSAT6-eYFP-PANTF47T/V110T/L114T	F47T-LP: ATAGAGCGACTTGTTATAATCAATTGGAGCTTC	F47T-RP: TATAACAAGTCGCTCTATTGCATATATCCAAAAT	V110T-LP: CAGCAGATACGAAGCAGTTACTTGAATTAGAAG	V110T-RP: ACTGCTTCGTATCTGCTGTCTGCTGCAACGCAC	V110T/L114T-LP: GCAGTTAACTGAATTAGAAGAACTCTTAAAAGATGC	V110T/L114T-RP: CTAATTCAGTTAACTGCTTCGTATCTGCTGTC
pSAT6-eYFP-PANTL13T/K111A	K111A-LP: CAGATGTGGCGCAGTTACTTGAATTAGAAGAAC	K111A-RP: GTAACTGCGCCACATCTGCTGTCTGCTGCAACG	L13T-LP: GATTCGAGACAGCCAAGCACTGCAGTTCACGG	L13T-RP: GCTTGGCTGTCTCGAATCGTTCCGATGTCGCC
pSAT6-eYFP-PANTF47T/K111A	K111A-LP: CAGATGTGGCGCAGTTACTTGAATTAGAAGAAC	K111A-RP: GTAACTGCGCCACATCTGCTGTCTGCTGCAACG	F47T-LP: ATAGAGCGACTTGTTATAATCAATTGGAGCTTC	F47T-RP: TATAACAAGTCGCTCTATTGCATATATCCAAAAT
pSAT6-eYFP-PANTL13T/E115A	E115A-LP: GTTACTTGCATTAGAAGAACTCTTAAAAGATG	E115A-RP: CTTCTAATGCAAGTAACTGCTTCACATCTGC	L13T-LP: GATTCGAGACAGCCAAGCACTGCAGTTCACGG	L13T-RP: GCTTGGCTGTCTCGAATCGTTCCGATGTCGCC
pSAT6-eYFP-PANTF47T/E115A	E115A-LP: GTTACTTGCATTAGAAGAACTCTTAAAAGATG	E115A-RP: CTTCTAATGCAAGTAACTGCTTCACATCTGC	F47T-LP: ATAGAGCGACTTGTTATAATCAATTGGAGCTTC	F47T-RP: TATAACAAGTCGCTCTATTGCATATATCCAAAAT
pSAT6-eYFP-PANTV110T/K111E	V110T-LP: CAGCAGATACGAAGCAGTTACTTGAATTAGAAG	V110T-RP: ACTGCTTCGTATCTGCTGTCTGCTGCAACGCAC	V110T K111E-LP: GATACGGAGCAGTTACTTGAATTAGAAGAACTC	V110T/K111E-RP: AACTGCTCCGTATCTGCTGTCTGCTGC
pSAT6-eYFP-PANTV110T/E115K	V110T-LP: CAGCAGATACGAAGCAGTTACTTGAATTAGAAG	V110T-RP: ACTGCTTCGTATCTGCTGTCTGCTGCAACGCAC	V110T E115K-LP: GTTACTTAAATTAGAAGAACTCTTAAAAGATGC	V110T/E115K-RP: TCTAATTTAAGTAACTGCTTCGTATCTGC
pSAT6-eYFP-PANTF47T/V110T/K111E	F47T-LP: ATAGAGCGACTTGTTATAATCAATTGGAGCTTC	F47T-RP: TATAACAAGTCGCTCTATTGCATATATCCAAAAT	V110T-LP: CAGCAGATACGAAGCAGTTACTTGAATTAGAAG	V110T-RP: ACTGCTTCGTATCTGCTGTCTGCTGCAACGCAC	V110T/K111E-LP: GATACGGAGCAGTTACTTGAATTAGAAGAACTC	V110T/K111E-RP: AACTGCTCCGTATCTGCTGTCTGCTGC
pSAT6-eYFP-PANTF47T/V110T/E115K	F47T-LP: ATAGAGCGACTTGTTATAATCAATTGGAGCTTC	F47T-RP: TATAACAAGTCGCTCTATTGCATATATCCAAAAT	V110T-LP: CAGCAGATACGAAGCAGTTACTTGAATTAGAAG	V110T-RP: ACTGCTTCGTATCTGCTGTCTGCTGCAACGCAC	V110T/E115K-LP: GTTACTTAAATTAGAAGAACTCTTAAAAGATGC	V110T/E115K-RP: TCTAATTTAAGTAACTGCTTCGTATCTGC
pSAT6-eYFP-PANTL13T/F47T/V110T/K111E	L13T-LP: GATTCGAGACAGCCAAGCACTGCAGTTCACGG	L13T-RP: GCTTGGCTGTCTCGAATCGTTCCGATGTCGCC	F47T-LP: ATAGAGCGACTTGTTATAATCAATTGGAGCTTC	F47T-RP: TATAACAAGTCGCTCTATTGCATATATCCAAAAT	V110T-LP: CAGCAGATACGAAGCAGTTACTTGAATTAGAAG	V110T-RP: ACTGCTTCGTATCTGCTGTCTGCTGCAACGCAC	V110T/K111E-LP: GATACGGAGCAGTTACTTGAATTAGAAGAACTC	V110T/K111E-RP: AACTGCTCCGTATCTGCTGTCTGCTGC
pSAT6-eYFP-PANTL13T/F47T/V110T/E115K	L13T-LP: GATTCGAGACAGCCAAGCACTGCAGTTCACGG	L13T-RP: GCTTGGCTGTCTCGAATCGTTCCGATGTCGCC	F47T-LP: ATAGAGCGACTTGTTATAATCAATTGGAGCTTC	F47T-RP: TATAACAAGTCGCTCTATTGCATATATCCAAAAT	V110T-LP: CAGCAGATACGAAGCAGTTACTTGAATTAGAAG	V110T-RP: ACTGCTTCGTATCTGCTGTCTGCTGCAACGCAC	V110T/E115K-LP: GTTACTTAAATTAGAAGAACTCTTAAAAGATGC	V110T/E115K-RP: TCTAATTTAAGTAACTGCTTCGTATCTGC
pSAT6-eYFP-PANTL13T/F47T/E115A	L13T-LP: GATTCGAGACAGCCAAGCACTGCAGTTCACGG	L13T-RP: GCTTGGCTGTCTCGAATCGTTCCGATGTCGCC	F47T-LP: ATAGAGCGACTTGTTATAATCAATTGGAGCTTC	F47T-RP: TATAACAAGTCGCTCTATTGCATATATCCAAAAT	E115A-LP: GTTACTTGCATTAGAAGAACTCTTAAAAGATG	E115A-RP: CTTCTAATGCAAGTAACTGCTTCACATCTGC
pSAT6-eYFP-PANTL13T/F47T/E115A/E117A	L13T-LP: GATTCGAGACAGCCAAGCACTGCAGTTCACGG	L13T-RP: GCTTGGCTGTCTCGAATCGTTCCGATGTCGCC	F47T-LP: ATAGAGCGACTTGTTATAATCAATTGGAGCTTC	F47T-RP: TATAACAAGTCGCTCTATTGCATATATCCAAAAT	E115A-LP: GTTACTTGCATTAGAAGAACTCTTAAAAGATG	E115A-RP: CTTCTAATGCAAGTAACTGCTTCACATCTGC	E115A/E117A-LP: GCATTAGCAGAACTCTTAAAAGATGCAAGACG	E115A/E117A-RP: AGAGTTCTGCTAATGCAAGTAACTGCTTCAC
pSAT6-eYFP-PANTL13T/F47T/K101A	L13T-LP: GATTCGAGACAGCCAAGCACTGCAGTTCACGG	L13T-RP: GCTTGGCTGTCTCGAATCGTTCCGATGTCGCC	F47T-LP: ATAGAGCGACTTGTTATAATCAATTGGAGCTTC	F47T-RP: TATAACAAGTCGCTCTATTGCATATATCCAAAAT	K101A-LP: AAGGGTATGCAAGTGCGTTGCAGCAGACAGCAG	K101A-RP: ACGCACTTGCATACCCTTGCTCCAAAACAAGAAC
pSAT6-eYFP-PANTF11S	F11S-LP: CTCGGATCGTTCCGATGTCGCCGTCGCC	F11S-RP: ACGATCCGAGTTAGCCAAGCACTGCAGTTC
pSAT6-eYFP-PANTL104T	L104T-LP: AGTGCGACGCAGCAGACAGCAGATGTGAAGC	L104T-RP: TGCTGCGTCGCACTTTTATACCCTTGCTCCAAAAC
pSAT6-eYFP-PANTF11S/L104T	F11S-LP: CTCGGATCGTTCCGATGTCGCCGTCGCC	F11S-RP: ACGATCCGAGTTAGCCAAGCACTGCAGTTC	L104T-LP: AGTGCGACGCAGCAGACAGCAGATGTGAAGC	L104T-RP: TGCTGCGTCGCACTTTTATACCCTTGCTCCAAAAC
pSAT6-eYFP-PANTV93T/L94T	L94T-LP: CAAAACAGTAACAGCTTCCTGTTTTCTCCCCAAAG	L94T-RP: GCTGTTACTGTTTTGGAGCAAGGGTATAAAAG	V93T/L94T-LP: ACAGTAGTAGCTTCCTGTTTTCTCCCCAAAGC	V93T L94T-RP: GAAGCTACTACTGTTTTGGAGCAAGGGTATAAAAG
pSAT6-eYFP-PANTL94T	L94T-LP: CAAAACAGTAACAGCTTCCTGTTTTCTCCCCAAAG	L94T-RP: GCTGTTACTGTTTTGGAGCAAGGGTATAAAAG
pSAT6-eYFP-PANTK15A	K15A-LP: AGTTAGCCGCGCACTGCAGTTCACGGAACTG	K15A-RP: TGCAGTGCGCGGCTAACTCGAATCGTTCCGAT
pSAT6-eYFP-PANTQ90K	Q90K-LP: GAGAAAAAAGGAAGCTGTTCTTGTTTTGGAG	Q90K-RP: CTTCCTTTTTTCTCCCCAAAGCCAAAAGAG
pSAT6-eYFP-PANTE97A	E97A-LP: TGTTTTGGCGCAAGGGTATAAAAGTGCGTTG	E97A-RP: ACCCTTGCGCCAAAACAAGAACAGCTTCCTG
pSAT6-eYFP-PANTQ98K	Q98K-LP: TTGGAGAAAGGGTATAAAAGTGCGTTGC	Q98K-RP: ACCCTTTCTCCAAAACAAGAACAGCTTCC
pSAT6-eYFP-PANTQ90K/Q98K	Q90K-LP: GAGAAAAAAGGAAGCTGTTCTTGTTTTGGAG	Q90K-RP: CTTCCTTTTTTCTCCCCAAAGCCAAAAGAG	Q98K-LP: TTGGAGAAAGGGTATAAAAGTGCGTTGC	Q98K-RP: ACCCTTTCTCCAAAACAAGAACAGCTTCC
pSAT6-eYFP-PANTK101A	K101A-LP: AAGGGTATGCAAGTGCGTTGCAGCAGACAGCAG	K101A-RP: ACGCACTTGCATACCCTTGCTCCAAAACAAGAAC
pSAT6-eYFP-PANTR124A	R124A-LP: AAGATGCAGCACGAGAAATTGATGGGATTTT	R124A-RP: TTTCTCGTGCTGCATCTTTTAAGAGTTCTTCT
pSAT6-eYFP-PANTK15A/K101A	K15A-LP: AGTTAGCCGCGCACTGCAGTTCACGGAACTG	K15A-RP: TGCAGTGCGCGGCTAACTCGAATCGTTCCGAT	K101A-LP: AAGGGTATGCAAGTGCGTTGCAGCAGACAGCAG	K101A-RP: ACGCACTTGCATACCCTTGCTCCAAAACAAGAAC
pSAT6-eYFP-PANTK15A/R124A	K15A-LP: AGTTAGCCGCGCACTGCAGTTCACGGAACTG	K15A-RP: TGCAGTGCGCGGCTAACTCGAATCGTTCCGAT	R124A-LP: AAGATGCAGCACGAGAAATTGATGGGATTTT	R124A-RP: TTTCTCGTGCTGCATCTTTTAAGAGTTCTTCT
pSAT6-eYFP-PANTE97A/R124A	E97A-LP: TGTTTTGGCGCAAGGGTATAAAAGTGCGTTG	E97A-RP: ACCCTTGCGCCAAAACAAGAACAGCTTCCTG	R124A-LP: AAGATGCAGCACGAGAAATTGATGGGATTTT	R124A-RP: TTTCTCGTGCTGCATCTTTTAAGAGTTCTTCT
pSAT6-eYFP-PANTK101A/R124A	K101A-LP: AAGGGTATGCAAGTGCGTTGCAGCAGACAGCAG	K101A-RP: ACGCACTTGCATACCCTTGCTCCAAAACAAGAAC	R124A-LP: AAGATGCAGCACGAGAAATTGATGGGATTTT	R124A-RP: TTTCTCGTGCTGCATCTTTTAAGAGTTCTTCT
pSAT6-eYFP-PANTK15A/K101A/R124A	K15A-LP: AGTTAGCCGCGCACTGCAGTTCACGGAACTG	K15A-RP: TGCAGTGCGCGGCTAACTCGAATCGTTCCGAT	K101A-LP: AAGGGTATGCAAGTGCGTTGCAGCAGACAGCAG	K101A-RP: ACGCACTTGCATACCCTTGCTCCAAAACAAGAAC	R124A-LP: AAGATGCAGCACGAGAAATTGATGGGATTTT	R124A-RP: TTTCTCGTGCTGCATCTTTTAAGAGTTCTTCT
pSAT6-eYFP-PANTR20A	R20A-LP: GCAGTTCAGCGAACTGGTCTAAAGCGATCCGAG	R20A-RP: ACCAGTTCGCTGAACTGCAGTGCTTGGCTAACT
pSAT6-eYFP-PANTR81A	R81A-LP: TCAAAGGAGCCGCTCTTTTGGCTTTGGGGAG	R81A-RP: AAAGAGCGGCTCCTTTGAGAATAAAAGCTTGAATGG
pSAT6-eYFP-PANTR20A/R81A	R20A-LP: GCAGTTCAGCGAACTGGTCTAAAGCGATCCGAG	R20A-RP: ACCAGTTCGCTGAACTGCAGTGCTTGGCTAACT	R81A-LP: TCAAAGGAGCCGCTCTTTTGGCTTTGGGGAG	R81A-RP: AAAGAGCGGCTCCTTTGAGAATAAAAGCTTGAATGG
pSAT6-eYFP-PANT-IDR1NtSRFR1	IDR1NtSRFR1-LP: CGAACGCGTaccgacaatcattctgtgga	IDR1NtSRFR1-RP: GCGCCCGGGaattgacttggtcttgttaa
pSAT6-eYFP-PANT-IDR1NtSRFR1 K194E/K195E	K194E/K195E-LP: aatgccGaaGaacataagaagattgaccgtcaacc	K194E/K195E-RP: cttatgttCttCggcattattacttgaggaattttgt
pSAT6-eYFP-PANT-IDR1NtSRFR1 K197E/K198E	K197E/K198E-LP: aaacatGagGagattgaccgtcaaccaaatgg	K197E/K198E-RP: gtcaatctCctCatgttttttggcattattacttgagg
pSAT6-eYFP-PANT-IDR1NtSRFR1 K219E/K220E	K219E/K220E-LP: aattgcGaaGagttgggttatccatctctggtttg	K219E/K220E-RP: cccaactCttCgcaattgttcttggttccatt
pSAT6-eYFP-PANT-IDR1GmSRFR1	IDR1GmSRFR1-LP: CGAACGCGTgcattgtatgaaacaaatgg	IDR1GmSRFR1-RP: GCGCCCGGGtatagacttagtctttgaaa
pSAT6-eYFP-PANT-IDR1ZmSRFR1	IDR1ZmSRFR1-LP: CGAACGCGTacaacccagtctgcggacca	IDR1ZmSRFR1-RP: GCGCCCGGGtatagattttgatgactttg
pSAT6-eYFP-PANT-IDR1OsSRFR1	IDR1OsSRFR1-LP: CGAACGCGTGACCGTGTCGTGGATGCATC	IDR1OsSRFR1-RP: GCGCCCGGGTTTTGATATTTTTGAAGCAA
pSAT6-eYFP-PANT-No Stop (NS)	PANT-II-LP: TGCAGTCGACATGGCGACGGCGACGGCGAC	PANT-II-RP: TCACCCGGGACTAGTACGCGTATGACTTTTTAAAATCCCATC
pSAT6-eYFP-PANT-IDR1AtSRFR1 No Stop (NS)	IDR1AtSRFR1-II-LP: CATACGCGTGCCACCGAGTCTCCGC	IDR1AtSRFR1-II-RP: GCGCCCGGGTATTCTTGCTATGGTGTACT
pSAT6-eYFP-PANT-HIRD11	HIRD11-LP: CGAACGCGTatggcaggactcatcaacaag	HIRD11-RP: GCGCCCGGGatcgctgtcgctgtcactgc
pSAT6-eYFP-PANT-HIRD1E20K/E22K	E20K/E22K-LP: acaagAaaggtAagcacaagaaggaagagg	E20K/E22L-RP: tgctTaccttTcttgttgcctcctcc
pSAT6-eYFP-PANT-HIRD1E26K/E28K	E26K/E28K-LP: agaagAaagagAaacacaagaaacacgttgac	E26K/E28K-RP: gtgttTctcttTcttcttgtgctcacc
pSAT6-eYFP-PANT-HIRD1D34N/E35K	D34N/E35K-LP: acgttAacAagcacaagagtggtgagcac	D34N/E35K-RP: gtgctTgtTaacgtgtttcttgtgttcc
pSAT6-eYFP-PANT-HIRD1E40K/E43K	E40K/E43K-LP: agtggtAagcacaaaAaaggtattgttgacaag	E40K/E43K-RP: accttTtttgtgctTaccactcttgtgctcg
pSAT6-eYFP-PANT-HIRD1D47N/D51N	D47N/D51N-LP: attgttAacaagatcaaaAacaagatccacggtg	D47N/D51N-RP: cttgtTtttgatcttgtTaacaataccttctttgtgc
pSAT6-eYFP-PANT-HIRD1D62N/E64K	D62N/E64K-LP: gccacAacggaAaaggcaaaagccacg	D62N/E64K-RP: gccttTtccgtTgtggcttttaccttcac
pSAT6-eYFP-PANT-HIRD1D69N/E71K	D69N/E71K-LP: gccacAacggtAagaagaaaaagaagaaggac	D69N/E71K-RP: tcttctTaccgtTgtggcttttgccttct
pSAT6-eYFP-PANT-HIRD1D77N/E80K	D77N/E80K-LP: gaagaagAacaagaagAagaagaaacatcatgatgat	D77N/E80K-RP: tcttctTcttcttgtTcttcttctttttcttctc
pSAT6-eYFP-PANT-HIRD1D85N/D86N	D85N/D86N-LP: aacatcatAatAatggtcaccacagcagcagc	D85N/D86N-RP: gaccatTatTatgatgtttcttctccttcttgtcc
pSAT6-eYFP-PANT-XERO1	XERO1-LP: CGAACGCGTATGGAGTCTTACCAAAACCAG	XERO1-RP: TATCCCGGGCTAATGATGACCACCCGGAA
pSAT6-eYFP-PANT-XERO2	XREO2-LP: CGCACGCGTatgaattctcaccagaatca	XERO2-RP: TATCCCGGGctagtgatgaccaccgggaa
pSAT6-eYFP-PANT-COR47	COR47-LP: CGAACGCGTatggctgaggagtacaagaac	COR47-RP: GCGCCCGGGatcatcagactctttttctt
pSAT6-eYFP-PANT-ERD14	ERD14-LP: CGAACGCGTATGGCTGAGGAAATCAAGAAT	ERD14-RP: GCGCCCGGGTTCTTTATCTTTCTTCTCCT
pSAT6-eYFP-PANT-COR15A	COR15A-LP: CGAACGCGTATGGCGATGTCTTTCTCAGG	COR15A-RP: TATCCCGGGCTTTGTGGCATCCTTAGCCT
pSAT6-eYFP-PANT-LEA4-1	LEA4-1-LP: CGAACGCGTATGCAATCGGCGAAACAGAAG	LEA4-1-RP: GCGCCCGGGGTAGTGATGATGATTATGAT
pSAT6-eYFP-PANT-IDRFLL2	IDRFLL2-222-359-LP: CGAACGCGTATGGCTAGGGAAGTTGAAAA	IDRFLL2-222-359-RP: GCGCCCGGGTCTGCGACTAGGGTTTCCGT
pSAT6-eYFP-PANT-IDRHEM1	IDRHEM1-1296-1424-LP: CGAACGCGTCCTTCCACACCGCTCTCAAC	IDRHEM1-1296-1424-RP: GCGCCCGGGGTTATGCTGTTTATATGAGA
pSAT6-eYFP-PANT-IDRFCA	IDRFCA630-747-LP: CGAACGCGTcgagagcaacagaaacagca	IDRFCA630-747-RP: GCGCCCGGGagctttattcttccacatga
pSAT6-eYFP-PANT-IDR1TDP-43	IDR1TDP-43-LP: CGAACGCGTaatgccgaacctaagcacaa	IDR1TDP-43-RP: GCGCCCGGGcattccccagccagaagact
pSAT6-eYFP-PANT-IDR1SRFR1 -(NS)Y145V	Y145V-LP: CCTGCCGTTCATAGTGAGAAGTCTGATGAAAAAAG	Y145V-RP: ACTATGAACGGCAGGGGTCTCTTGCGGAG
pSAT6-eYFP-PANT-IDR1SRFR1 -(NS)Y145F	Y145F-LP: TGCCTTTCATAGTGAGAAGTCTGATG	Y145F-RP: TATGAAAGGCAGGGGTCTCTTGC
pSAT6-eYFP-PANT-IDR1SRFR1 -(NS)YS147I/S150I	S147I/S150I-LP: ATCATATTGAGAAGGCTGATGAAAAAAGTGACAAG	S147I/S150I-RP: TCATCAGCCTTCTCAATATGATAGGCAGGGG
pSAT6-eYFP-PANT-IDR1SRFR1 -(NS)S154I	S154I-LP: GAAAAAATTGACAAGCTGGACAACCATGAATC	S154I-RP: TTGTCAATTTTTTCATCAGACTTCTCACTATG
pSAT6-eYFP-PANT-IDR1SRFR1 -(NS)E148K/E152K	E148K/E152K-LP: CATAGTAAGAAGTCTGATAAAAAAAGTGACAAGCTGG	E148K/E152K-RP: TTTTTTATCAGACTTCTTACTATGATAGGCAGGGG
pSAT6-eYFP-PANT-IDR1SRFR1 -(NS)K153E/K156E	K153E/K156E-LP: GATGAAGAAAGTGACGAGCTGGACAACCATGAATC	K153E/K156E-RP: GTCCAGCTCGTCACTTTCTTCATCAGACTCCTCAC
pSAT6-eYFP-PANT-IDR1SRFR1 -(NS)K149E/K153E	K149E/K153E-LP: GTGAGGAGTCTGATGAAGAAAGTGACAAGCTGGAC	K149E/K153E-RP: TGTCACTTTCTTCATCAGACTCCTCACTATGATAG
pSAT6-eYFP-PANT-IDR1SRFR1 -(NS)S147I/S150I/S154I	S147I/S150I-LP: ATCATATTGAGAAGGCTGATGAAAAAAGTGACAAG	S147I/S150I-RP: TCATCAGCCTTCTCAATATGATAGGCAGGGG	S147I/S150I/S154I-LP: GAAAAAATTGACAAGCTGGACAACCATGAATC	S147I/S150I/S154I-RP: TTGTCAATTTTTTCATCAGCCTTCTCAATATGATAG
pSAT6-eYFP-PANT-IDR1SRFR1 -(NS)E148K/E152K/D155N/D158N	E148K/E152K-LP: CATAGTAAGAAGTCTGATAAAAAAAGTGACAAGCTGG	E148K/E152K-RP: TTTTTTATCAGACTTCTTACTATGATAGGCAGGGG	E148K/E152K/D155N/D158N-LP: AAAAGTAACAAGCTGAACAACCATGAATCAGGAGCAAG	E148K/E152K/D155N/D158N-RP: GGTTGTTCAGCTTGTTACTTTTTTTATCAGACTTCTT
pSAT6-eYFP-PANT-IDR1SRFR1 -(NS)E172K/E176K	E172K/E176K-LP: CACATAAGTCATCTAGCAAATTGGGCGAGCAATC	E172K/E176K-RP: CCAATTTGCTAGATGACTTATGTGAGTTCCC
pSAT6-eYFP-PANT-IDR1SRFR1 -(NS)E172K/E176K/E179K	E172K/E176K-LP: CACATAAGTCATCTAGCAAATTGGGCGAGCAATC	E172K/E176K-RP: CCAATTTGCTAGATGACTTATGTGAGTTCCC	E172K/E176K/E179K-LP: TGGGCAAGCAATCAAAGATAGTAAGCT	E172K/E176K/E179K-RP: ATTGCTTGCCCAATTTGCTAGATGACT
pSAT6-eYFP-PANT-IDR1SRFR1 -(NS)L177S	L177S-LP: GCGAATCGGGCGAGCAATCAAAG	L177S-RP: GCCCGATTCGCTAGATGACTCATG
pSAT6-eYFP-PANT-IDR1SRFR1 -(NS)I183T/V184E	I183T/V184E-LP: CAAAGACAGAAAGCTTTTCAAAAGTTGCATCC	I183T/V184E-RP: AAGCTTTCTGTCTTTGATTGCTCGCCC
pSAT6-eYFP-PANT-IDR1SRFR1 -(NS)V189D	V189D-LP: CAAAAGATGCATCCAAGGCTAGCAAGC	V189D-RP: GATGCATCTTTTGAAAAGCTTACTATCTTTGATTGC
pSAT6-eYFP-PANT-IDR1SRFR1 -(NS)I183T/V184T	I183T/V184T-LP: ATCAAAGAcAacAAGCTTTTCAAAAGTTGCATCCAAGGC	I183T/V184T-RP: AAAAGCTTgtTgTCTTTGATTGCTCGCCCAATTCGCT
pSAT6-eYFP-PANT-IDR1SRFR1 -(NS)I183T/V184T/F186S/V189G	I183T/V184T-LP: ATCAAAGAcAacAAGCTTTTCAAAAGTTGCATCCAAGGC	I183T/V184T-RP: AAAAGCTTgtTgTCTTTGATTGCTCGCCCAATTCGCT	I183T/V184T/F186S/V189G-LP: AGCTCTTCAAAAGGTGCATCCAAGGCTAGCAAGCAATC	I183T/V184T/F186S/V189G-RP: GATGCAGCTTTTGAAGAGCTTgtTgTCTTTGATTGCTC
pSAT6-eYFP-PANT-IDR1SRFR1 -(NS)K188E/K192E	K188E/K192E-LP: TTTTCAGAAGTTGCATCCGAGGCTAGCAAGCAATCTG	K188E/K192E-RP: AGCCTCGGATGCAACTTCTGAAAAGCTTACTATCTTT
pSAT6-eYFP-PANT-IDR1SRFR1 -(NS)K182E/K188E	K182E/K188E-LP: CAATCAGAGATAGTAAGCTTTTCAGAAGTTGCATCC	K182E/K188E-RP: CAACTTCTGAAAAGCTTACTATCTCTGATTGCTCGC
pSAT6-eYFP-PANT-IDR1SRFR1 -(NS)K192E/K195E	K192E/K195E-LP: CATCCGAGGCTAGCGAGCAATCTGATGGTAATTC	K192E/K195E-RP: ATTGCTCGCTAGCCTCGGATGCAACTTTTG
pSAT6-eYFP-PANT-IDR1SRFR1 -(NS)K182E/K188E/K192E/K195E	K182E/K188E-LP: CAATCAGAGATAGTAAGCTTTTCAGAAGTTGCATCC	K182E/K188E-RP: CAACTTCTGAAAAGCTTACTATCTCTGATTGCTCGC	K192E/K195E-LP: CATCCGAGGCTAGCGAGCAATCTGATGGTAATTC	K192E/K195E-RP: ATTGCTCGCTAGCCTCGGATGCAACTTTTG
pSAT6-eYFP-PANT-IDR1SRFR1 -(NS)D198N/D202N	D198N/D202N-LP: CAATCTAATGGTAATTCCAACTTATGTAACGGATC	D198N/D202N-RP: ATAAGTTGGAATTACCATTAGATTGCTTGCTAG
pSAT6-eYFP-PANT-IDR1SRFR1 -(NS)K210E/K212E	K210E/K212E-LP: TTCTCTTCTTCCTCGTACACTGATCCGTTAC	K210E/K212E-RP: GTGTACGAGGAAGAAGAGAATGGAAAGTGTGG
pSAT6-eYFP-PANT-IDR1SRFR1 -(NS)E211K/E213K	E211K/E213K-LP: TACAAGAAAAAAAAGAATGGAAAGTGTGGCAGC	E211K/E213K-RP: CATTCTTTTTTTTCTTGTACACTGATCCGTTAC
pSAT6-eYFP-PANT-IDR1SRFR1 -(NS)K210E/K212E/K216E	K210E/K212E-LP: TTCTCTTCTTCCTCGTACACTGATCCGTTAC	K210E/K212E-RP: GTGTACGAGGAAGAAGAGAATGGAAAGTGTGG	K210E/K2123/K216E-LP: AATGGAGAGTGTGGCAGCCAAATCAATG	K210E/K2123/K216E-RP: ACACTCTCCATTCTCTTCTTCCTCGTACACTG
pSAT6-eYFP-PANT-IDR1SRFR1 -(NS)R246L	R246L-LP: CGATCTGTTCGGGGAGCTATCGATT	R246L-RP: CGAACAGATCGGAACTTTCAGCTAAAT
pSAT6-eYFP-PANT-IDR1SRFR1 -(NS)D235H/D238H	D235H/D238H-LP: GTTCTCATTTGCATCATAATTTAGCTGAAAGTTCCG	D235H/D238H-RP: AATTATGATGCAAATGAGAACCATTACAAGGTTTAC
pSAT6-eYFP-PANT-IDR1SRFR1 -(NS)D235H/D238H/E242H/D245K	D235H/D238H-LP: GTTCTCATTTGCATCATAATTTAGCTGAAAGTTCCG	D235H/D238H-RP: AATTATGATGCAAATGAGAACCATTACAAGGTTTAC	D235H/D238H/E242K/D245H-LP: AGCTAAAAGTTCCCATCGGTTCGGGGAGCTATCGAT	D235H/D238H/E242K/D245H-RP: CGATGGGAACTTTTAGCTAAATTATGATGCAAATGAGAAC
pSAT6-eYFP-PANT-IDR1SRFR1 -(NS)L236S/L240S	L236S/L240S-LP: CTGATTCGCATGATAATTCAGCTGAAAGTTCCGATCGG	L236S/L240S-RP: CAGCTGAATTATCATGCGAATCAGAACCATTACAAGGT
pSAT6-eYFP-PANT-IDR1SRFR1 -(NS)F247T	F247T-LP: ATCGGACCGGGGAGCTATCGATTAATGGAAAC	F247T-RP: CCCCGGTCCGATCGGAACTTTCAGCTAAATTAT
pSAT6-eYFP-PANT-IDR1SRFR1 -(NS)L250Q/I252N	L250Q/I252N-LP: GGAGCAATCGAATAATGGAAACAAGATAAGT	L250Q/I252N-RP: CCATTATTCGATTGCTCCCCGAACCGAT
pSAT6-eYFP-PANT-IDR1SRFR1 -(NS)I25T/I259N	I257T/I259N-LP: ACAAGACAAGTAATAAGTCTAGCAAAATGAGCC	I257T/I259N-RP: AGACTTATTACTTGTCTTGTTTCCATTAATCGATAGC
pSAT6-eYFP-PANT-IDR1SRFR1 -(NS)L250Q/I252N/I257T/I259N	L250Q/I252N/I257T/I259N-LP: GGAGCAATCGAATAATGGAAACAAGACAAG	L250Q/I252N-RP: CCATTATTCGATTGCTCCCCGAACCGAT	I257T/I259N-LP: ACAAGACAAGTAATAAGTCTAGCAAAATGAGCC	I257T/I259N-RP: AGACTTATTACTTGTCTTGTTTCCATTAATCGATAGC
pSAT6-eYFP-PANT-IDR1SRFR1 -(NS)I259T	I259T-LP: GATAAGTACTAAGTCTAGCAAAATGAGCCAT	I259T-RP: GACTTAGTACTTATCTTGTTTCCATTAATCG
pSAT6-eYFP-PANT-IDR1SRFR1 -(NS)F247T/L250T/I259T	F247T-LP: ATCGGACCGGGGAGCTATCGATTAATGGAAAC	F247T-RP: CCCCGGTCCGATCGGAACTTTCAGCTAAATTAT	F247T/L250T-LP: CGGGGAGACATCGATTAATGGAAACAAGATAAGTATT	F247T/L250T-RP: AATCGATGTCTCCCCGGTCCGATCGGAAC	I259T-LP: GATAAGTACTAAGTCTAGCAAAATGAGCCAT	I259T-RP: GACTTAGTACTTATCTTGTTTCCATTAATCG
pSAT6-eYFP-PANT-IDR1SRFR1 -(NS)K260E/K263E	K260E/K263E-LP: GTATTGAGTCTAGCGAAATGAGCCATAAAGCTGAG	K260E/K263E-RP: CATTTCGCTAGACTCAATACTTATCTTGTTTCCATT
pSAT6-eYFP-PANT-IDR1SRFR1 -(NS)K256E/K260E/K263E	K256E/K260E/K263E-LP: GAAACGAGATAAGTATTGAGTCTAGCGAAATG	K256E-RP: CTTATCTCGTTTCCATTAATCGATAGCTCCC	K260E/K263E-LP: GTATTGAGTCTAGCGAAATGAGCCATAAAGCTGAG	K260E/K263E-RP: CATTTCGCTAGACTCAATACTTATCTTGTTTCCATT
pSAT6-eYFP-PANT-IDR1SRFR1 -(NS)K256E/K260E/K263E/K267E/R271C	K256E/K260E/K263E-LP: GAAACGAGATAAGTATTGAGTCTAGCGAAATG	K256E-RP: CTTATCTCGTTTCCATTAATCGATAGCTCCC	K260E/K263E-LP: GTATTGAGTCTAGCGAAATGAGCCATAAAGCTGAG	K260E/K263E-RP: CATTTCGCTAGACTCAATACTTATCTTGTTTCCATT	K267E/R271C-LP: GCCATGAAGCTGAGGCATGTTGCGGAATTAG	K267E/R271C-RP: GCAACATGCCTCAGCTTCATGGCTCATTT
pSAT6-eYFP-PANT-IDR1SRFR1 -(NS)K267E	K267E-LP: CCATGAAGCTGAGGCACGTTGCGGAATT	K267E-RP: AGCTTCATGGCTCATTTTGCTAGACTTAATAC
pSAT6-eYFP-PANT-IDR1SRFR1 -(NS)K267E/R271D	K267E/R271D-LP: GAGGCAGATTGCGGAATTAGTGATGAATCCAGG	K267E/R271D-RP: CCGCAATCTGCCTCAGCTTCATGGCTCATTTT
pSAT6-eYFP-PANT-IDR1SRFR1 -(NS)K267E/R271C	K267E/R271C-LP: GCCATGAAGCTGAGGCATGTTGCGGAATTAG	K267E/R271C-RP: GCAACATGCCTCAGCTTCATGGCTCATTT
pSAT6-eYFP-PANT-IDR1SRFR1 -(NS)D276G/E277G	D276G/E277G-LP: ATTAGTGGTGGATCCAGGAAAAATAAGAAGTAC	D276G/E277G-RP: CTGGATCCACCACTAATTCCGCAACGTG
pSAT6-eYFP-PANT-IDR1SRFR1 -(NS)Del_135-212	IDR1AtSRFR1-II-LP: CATACGCGTGCCACCGAGTCTCCGC	PANT-IDR1SRFR1 -(II)Del_135-212-RP: ATACCCGGGCTCTTTTTCCTTGTACACTGATCC
pSAT6-eYFP-PANT-IDR1SRFR1 -(NS)Del_214-289	PANT-IDR1SRFR1 -(II)Del_214-289-LP: CGAACGCGTGAGAATGGAAAGTGTGGCAGC	IDR1AtSRFR1-II-RP: GCGCCCGGGTATTCTTGCTATGGTGTACT
pSAT6-eYFP-PANT-IDR1SRFR1 -(NS)E148K/E152K/260E/K263E	E148K/E152K-LP: CATAGTAAGAAGTCTGATAAAAAAAGTGACAAGCTGG	E148K/E152K-RP: TTTTTTATCAGACTTCTTACTATGATAGGCAGGGG	K260E/K263E-LP: GTATTGAGTCTAGCGAAATGAGCCATAAAGCTGAG	K260E/K263E-RP: CATTTCGCTAGACTCAATACTTATCTTGTTTCCATT
pSAT6-eYFP-PANT-IDR1SRFR1 -(NS)D235H/D238H/260E/K263E	D235H/D238H-LP: GTTCTCATTTGCATCATAATTTAGCTGAAAGTTCCG	D235H/D238H-RP: AATTATGATGCAAATGAGAACCATTACAAGGTTTAC	K260E/K263E-LP: GTATTGAGTCTAGCGAAATGAGCCATAAAGCTGAG	K260E/K263E-RP: CATTTCGCTAGACTCAATACTTATCTTGTTTCCATT
pSAT6-eYFP-PANT-IDR1SRFR1 -(NS)D235H/D238H/E148K/E152K	E148K/E152K-LP: CATAGTAAGAAGTCTGATAAAAAAAGTGACAAGCTGG	E148K/E152K-RP: TTTTTTATCAGACTTCTTACTATGATAGGCAGGGG	D235H/D238H-LP: GTTCTCATTTGCATCATAATTTAGCTGAAAGTTCCG	D235H/D238H-RP: AATTATGATGCAAATGAGAACCATTACAAGGTTTAC
pSAT6-eYFP-PANT-IDR1SRFR1 -(NS)I221T/Y224S	I221T/Y224S-LP: CCAAACCAATGGTTCTTATGAATCATGTAAACCTTGT	I221T/Y224S-RP: CATAAGAACCATTGGTTTGGCTGCCACACTTTC
pSAT6-eYFP-PANT-IDR1SRFR1 -(NS)F247T/L250T	F247T-LP: ATCGGACCGGGGAGCTATCGATTAATGGAAAC	F247T-RP: CCCCGGTCCGATCGGAACTTTCAGCTAAATTAT	F247T/L250T-LP: CGGGGAGACATCGATTAATGGAAACAAGATAAGTATT	F247T/L250T-RP: AATCGATGTCTCCCCGGTCCGATCGGAAC
pSAT6-eYFP-PANT-IDR1SRFR1 -(NS)R279W	R279W-LP: GAATCCTGGAAAAATAAGAAGTACACCATAG	R279W-RP: TTTTCCAGGATTCATCACTAATTCCGC
pSAT6-eYFP-PANT-IDR1SRFR1 -(NS)R279W/K280E	R279W/K280E-LP: TGAATCCTGGGAAAATAAGAAGTACACCATAGC	R279W/K280E-RP: TCTTATTTTCCCAGGATTCATCACTAATTCCGC
pSAT6-eYFP-PANT-IDR1SRFR1 -(NS)K282E/K283E	K282E/K283E-LP: GAAAAATGAGGAGTACACCATAGCAAGAATACCC	K282E/K283E-RP: GTGTACTCCTCATTTTTCCTGGATTCATCACTAATT
pSAT6-eYFP-PANT-IDR1SRFR1 -(NS)R279W/K280E/K282E/K283E	R279W/K280E/K282E/K283E-LP: GAATCCTGGGAAAATGAGGAGTACACCATAGC	R279W/K280E/K282E/K283E-RP: CTCATTTTCCCAGGATTCATCACTAATTCCGC	K282E/K283E-LP: GAAAAATGAGGAGTACACCATAGCAAGAATACCC	K282E/K283E-RP: GTGTACTCCTCATTTTTCCTGGATTCATCACTAATT
pSAT6-eYFP-PANT-IDR1SRFR1 -(NS)Y284T	I284T-LP: TAAGAAGACCACCATAGCAAGAATACCCGGGATC	I284T-RP: TATGGTGGTCTTCTTATTTTTCCTGGATTCATCAC
pSAT6-eYFP-PANT-IDR1SRFR1 -(NS)Y284T/I289T	Y284T/I289T-LP: CAAGAACACCCGGGATCCACCTGATCTAG	Y284T/I289T-RP: CGGGTGTTCTTGCTATGGTGGTCTTCTTATTT
pSAT6-eYFP-PANT-IDR1SRFR1 -(NS)F247T/Y284T/I289T	F247T-LP: ATCGGACCGGGGAGCTATCGATTAATGGAAAC	F247T-RP: CCCCGGTCCGATCGGAACTTTCAGCTAAATTAT	I284T-LP: TAAGAAGACCACCATAGCAAGAATACCCGGGATC	I284T-RP: TATGGTGGTCTTCTTATTTTTCCTGGATTCATCAC	Y284T/I289T-LP: CAAGAACACCCGGGATCCACCTGATCTAG	Y284T/I289T-RP: CGGGTGTTCTTGCTATGGTGGTCTTCTTATTT
pSAT6-eYFP-PANT-IDR1SRFR1 -(NS)F247T/L250T/I221T/Y224S	F247T-LP: ATCGGACCGGGGAGCTATCGATTAATGGAAAC	F247T-RP: CCCCGGTCCGATCGGAACTTTCAGCTAAATTAT	F247T L250T-LP: CGGGGAGACATCGATTAATGGAAACAAGATAAGTATT	F247T/L250T-RP: AATCGATGTCTCCCCGGTCCGATCGGAAC	I221T/Y224S-LP: CCAAACCAATGGTTCTTATGAATCATGTAAACCTTGT	I221T/Y224S-RP: CATAAGAACCATTGGTTTGGCTGCCACACTTTC
pSAT6-eYFP-PANT-IDR1SRFR1 -(NS)Y284T/I289T/I221T/Y224S	I284T-LP: TAAGAAGACCACCATAGCAAGAATACCCGGGATC	I284T-RP: TATGGTGGTCTTCTTATTTTTCCTGGATTCATCAC	Y284T/I289T-LP: CAAGAACACCCGGGATCCACCTGATCTAG	Y284T/I289T-RP: CGGGTGTTCTTGCTATGGTGGTCTTCTTATTT	I221T/Y224S-LP: CCAAACCAATGGTTCTTATGAATCATGTAAACCTTGT	I221T/Y224S-RP: CATAAGAACCATTGGTTTGGCTGCCACACTTTC
pSAT6-eYFP-PANT-IDR1SRFR1 -(NS)I221T/Y224S/F247T/Y284T/I289T	I221T/Y224S-LP: CCAAACCAATGGTTCTTATGAATCATGTAAACCTTGT	I221T/Y224S-RP: CATAAGAACCATTGGTTTGGCTGCCACACTTTC	F247T-LP: ATCGGACCGGGGAGCTATCGATTAATGGAAAC	F247T-RP: CCCCGGTCCGATCGGAACTTTCAGCTAAATTAT	I284T-LP: TAAGAAGACCACCATAGCAAGAATACCCGGGATC	I284T-RP: TATGGTGGTCTTCTTATTTTTCCTGGATTCATCAC	Y284T I289T-LP: CAAGAACACCCGGGATCCACCTGATCTAG	Y284T/I289T-RP: CGGGTGTTCTTGCTATGGTGGTCTTCTTATTT
pSAT6-eYFP-PANT-IDR1SRFR1 -(NS)I221T/Y224S/F247T/L250T/Y284T	I221T/Y224S-LP: CCAAACCAATGGTTCTTATGAATCATGTAAACCTTGT	I221T/Y224S-RP: CATAAGAACCATTGGTTTGGCTGCCACACTTTC	F247T-LP: ATCGGACCGGGGAGCTATCGATTAATGGAAAC	F247T-RP: CCCCGGTCCGATCGGAACTTTCAGCTAAATTAT	F247T/L250T-LP: CGGGGAGACATCGATTAATGGAAACAAGATAAGTATT	F247T/L250T-RP: AATCGATGTCTCCCCGGTCCGATCGGAAC	I284T-LP: TAAGAAGACCACCATAGCAAGAATACCCGGGATC	I284T-RP: TATGGTGGTCTTCTTATTTTTCCTGGATTCATCAC

## Sheet: Primers for RT-qPCR
Gene	AGI	Forword (5′-3′)	Reverse (5′-3′)
ACS1	At3g61510	ACGCTTTTCTCGTCCCTACTC	GGCCTTAAGGTACGCTGATTC
ACS2	At1g01480	GGATGGTTTAGGATTTGCTTTG	GCACTCTTGTTCTGGATTACCTG
ACS4	At2g22810	AACAACCTTGTGCTCACTGCT	AGATCCCTATCAAACCCTGGA
ACS6	At4g11280	GTTCCAACCCCTTATTATCC	CCGTAATCTTGAACCCATTA
ACS7	At4g26200	ACGGTACGATACCATTGTGGA	GCTCGCCGTCTTTAGTTTTCT
ACS8	At4g37770	CCTTCCTTCCTTCAAGAATGC	GAGAGTCTCGTTAGCCGGAGT
ACS9	At3g49700	CATACCTCGACGAAAACCAGA	TCATGTCAACCCAACAGAACA
ACS11	At4g08040	CAAACGATGGAGGTTGCTATG	TTGGAGACCCATTTGTTGATAAG
EF1α	At5g60390	TGAGCACGCTCTTCTTGCTTTCA	GGTGGTGGCATCCATCTTGTTACA

## Sheet: Transgenic and CRISPR lines
Name	Vector	Number of T1 lines	Number of single insertion lines	Characterization metheod (T2 and T3)	Number of independent T3 or T4 lines used for phenotypic analysis
srfr1RLD	pCambia1300-SRFR1 CRISPR gRNA1-gRNA2	11	4	Basta selection and sequencing	1
srfr1Col-0	pCambia1300-SRFR1 CRISPR gRNA1-gRNA2	56	> 10	Basta selection and sequencing	1
srfr1Ws	pCambia1300-SRFR1 CRISPR gRNA1-gRNA2	2	1	Basta selection and sequencing	1
Cyclin B1-GUS srfr1CRISPR	pCambia1300-SRFR1 CRISPR gRNA1-gRNA2	43	> 10	Basta selection and sequencing	4
srfr1-1 YFP-HA-gSRFR1WT	pCambia2300-eYFP-HA-gSRFR1WT	19	8	Kanamycin selection and WB	2
srfr1-1 YFP-HA-gSRFR1Del_PANT	pCambia2300-eYFP-HA-gSRFR1Del_PANT	17	7	Kanamycin selection and WB	2
srfr1-1 YFP-HA-gSRFR1Del_PANT-IDR1	pCambia2300-eYFP-HA-gSRFR1Del_PANT-IDR1	20	4	Kanamycin selection and WB	2
srfr1-1 YFP-HA-gSRFR1Del_IDR2	pCambia2300-eYFP-HA-gSRFR1Del_IDR2	19	6	Kanamycin selection and WB	2
srfr1-4 YFP-HA-gSRFR1WT	pCambia2300-eYFP-HA-gSRFR1WT	43	> 10	Kanamycin selection and WB	4
srfr1-4 YFP-HA-gSRFR1Del_PANT	pCambia2300-eYFP-HA-gSRFR1Del_PANT	15	6	Kanamycin selection and WB	6
srfr1-4 YFP-HA-gSRFR1Del_PANT-IDR1	pCambia2300-eYFP-HA-gSRFR1Del_PANT-IDR1	17	6	Kanamycin selection and WB	4
srfr1-4 YFP-HA-gSRFR1Del_IDR2	pCambia2300-eYFP-HA-gSRFR1Del_IDR2	18	6	Kanamycin selection and WB	4
srfr1-1 YFP-HA-gSRFR1L13T/F47T/K101A	pCambia2300-eYFP-HA-gSRFR1L13T/F47T/K101A	9	3	Kanamycin selection and WB	2
srfr1-1 YFP-HA-gSRFR1F47T/E115A	pCambia2300-eYFP-HA-gSRFR1F47T/E115A	15	4	Kanamycin selection and WB	2
srfr1-1 YFP-HA-gSRFR1L13T/F47T	pCambia2300-eYFP-HA-gSRFR1L13T/F47T	2	1	Kanamycin selection	2
srfr1-1 YFP-HA-gSRFR1F47T/V110T	pCambia2300-eYFP-HA-gSRFR1F47T/V110T	16	10	Kanamycin selection	3
srfr1-1 YFP-HA-gSRFR1OsIDR1 substitution	pCambia2300-eYFP-HA-gSRFR1OsIDR1 substitution	6	4	Kanamycin selection	4
srfr1-1 YFP-HA-gSRFR1IDR1 - HIRD11	pCambia2300-eYFP-HA-gSRFR1IDR1 - HIRD11	7	3	Kanamycin selection and WB	3
srfr1-1 YFP-HA-gSRFR1IDR1 - ERD14	pCambia2300-eYFP-HA-gSRFR1IDR1 - ERD14	6	2	Kanamycin selection and WB	2
srfr1-1 YFP-HA-gSRFR1IDR1 - COR47	pCambia2300-eYFP-HA-gSRFR1IDR1 - COR47	15	5	Kanamycin selection and WB	3
srfr1-1 YFP-HA-gSRFR1p1(E148K/E152K/D155N/D158N)	pCambia2300-eYFP-HA-gSRFR1p1(E148K/E152K/D155N/D158N)	11	6	Kanamycin selection and WB	3
