# Supplementary material for: Polymerization-mediated SRFR1 condensation in upper lateral root cap cells regulates root growth
Source: Plant Cell. 2025 Dec 30;38(1):koaf292. doi: 10.1093/plcell/koaf292 (PMC12862871; doi:10.1093/plcell/koaf292)
Supplement: koaf292_Supplementary_Data [file koaf292_supplementary_data.zip › Supplementary Data Set 3.xlsx]

## Sheet: Sheet1
Uniprot ID	Log2 fold change	negative log10 P_Value	AGI code	Annotation	Reference	Phenotype description
Q9M2T9	0.902592	3.45217	AT3G55400	methionyl-tRNA synthetase / methionine--tRNA ligase, OVA1
Q9LT47	0.907649	3.2526	AT3G20740	Transducin/WD40 repeat-like superfamily protein, FIE
Q9SAI5	0.907748	2.02084	AT1G80750	Ribosomal protein L30/L7 family protein
A0A1P8ARG8;A0A1P8ARH9;F4IDY7	0.910351	2.21149	AT1G18950	DDT domain superfamily, DDR4
Q940B9	0.910644	3.01119	AT1G10850	RECEPTOR DEAD KINASE1 (RD1K)
Q9ZSI1	0.910894	3.07881	AT4G01630	expansin A17
Q9LHP2	0.911223	2.13971	AT3G13570	SC35-like splicing factor 30A, SCL30A
F4JWQ4	0.914828	2.58962	AT5G25270	U-box E3 ubiquitin ligases
Q9SV28	0.922462	2.37027	AT4G01000	Ubiquitin-like superfamily protein, SDE2
A0A1R7T3I7;Q9LU74	0.93051	4.47544	AT5G57120	Nucleolar/coiled-body phosphoprotein, might function as chaperones of snoRNP complexes
Q9SAJ5	0.934412	4.21768	AT1G79540	Pentatricopeptide repeat (PPR) superfamily protein, N6-methyladenosine (m6A) RNA modification reading
O48532	0.934569	3.33672	AT2G42250	cytochrome P450, family 712, CYP712A1
P56767	0.941879	3.04051	ATCG00340	hotosystem I, PsaA/PsaB protein
Q94C60	0.943916	4.36825	AT5G63670	Transcription elongation factor SPT4 homolog 2, SPT42
Q9CA57	0.951977	4.37199	AT1G74590	glutathione S-transferase TAU 10
Q9ZRZ8	0.953695	4.38373	AT4G16630	DEA(D/H)-box RNA helicase family protein, RNA helicase 28 (RH28)
Q94AH9	0.959911	4.58236	AT4G25630	fibrillarin 2, a key nucleolar protein in eukaryotes which associates with box C/D small nucleolar RNAs (snoRNAs) directing 2'-O-ribose methylation of the rRNA
Q9C508;Q9C654	0.968118	2.64804	AT1G57990	purine permease 18, PUP18.	DOI: 10.1126/science.aaf72	Silencing of PUP14, a homolog of PUP18, resulted in reduced primary root length
Q9LJX5	0.983502	2.40013	AT3G20240	Mitochondrial substrate carrier family protein
O80437	0.985181	2.25855	AT2G38110	glycerol-3-phosphate acyltransferase 6, GPAT6
Q9LZR5	0.985723	2.62895	AT5G03740	histone deacetylase 2C
Q9M9C5	0.98605	3.60565	AT1G68400	eucine-rich repeat transmembrane protein kinase family protein, co-receptor that interacts with the kinases MIK2 and RKS1
Q9LUG5	0.988093	3.46037	AT3G23620	Ribosomal RNA processing Brix domain protein, ARPF2
Q9SFH9	0.991691	3.04099	At1g69740	Aldolase superfamily protein
Q9LPC7	1.00326	3.05001	AT1G01940	Cyclophilin-like peptidyl-prolyl cis-trans isomerase family protein, CYP18-1
Q9SRW9	1.01429	2.1119	AT1G02730	cellulose synthase-like D5, CSLD5
Q8LG98	1.01818	2.20644	AT1G28120	ubiquitin thioesterase otubain-like protein, AtOTU1
A0A1P8B4E4;F4JR52;F4JR53	1.05719	4.46778	AT4G30990	ARM repeat superfamily protein
Q9M077	1.05741	3.9766	AT4G32830	Aurora (AUR) kinases, AtAUR1	doi: 10.1105/tpc.111.089565	The double mutant of AUR1 and AUR2 exhibited reduced primary root length
F4KAN9;Q5EAE7	1.06145	5.76932	AT5G57410	Afadin/alpha-actinin-binding protein
O65628	1.07346	3.21838	AT4G35910	Adenine nucleotide alpha hydrolases-like superfamily protein, CTU2
A0A1P8AUZ9;Q9SAF6	1.09219	4.42557	AT1G13220	nuclear matrix constituent protein-related, LINC2
F4K2L8	1.09617	2.17694	AT5G19750	Peroxisomal membrane 22 kDa (Mpv17/PMP22) family protein
A0A1P8B5U2;O49605	1.11206	2.18953	AT4G34960	Cyclophilin-like peptidyl-prolyl cis-trans isomerase family protein, CYP21-1
Q9LFF6	1.11343	4.0188	AT3G53650	Histone superfamily protein, HTB6
F4JRD3;Q9SU26	1.12639	2.22691	AT4G12600	Ribosomal protein L7Ae/L30e/S12e/Gadd45 family protein
Q93ZH9	1.13567	2.22001	AT5G20270	heptahelical transmembrane protein1, HHP1
Q1PF01	1.15094	2.297	AT2G25270	transmembrane protein
O22939	1.15189	2.93769	AT2G41810	imidazolonepropionase
O24658	1.15583	2.79665	AT2G43590	Chitinase family protein
P94063	1.1692	3.0363	AT1G48605	Flavoprotein, HAL3B
Q9ZVF3	1.18668	3.70564	AT2G01520	MLP-like protein 328
Q94F20	1.19149	3.31803	AT5G25460	transmembrane protein, DGR2	doi.org/10.1093/pcp/pcs014	The dgr2 mutant exhibited a short-root phenotype
F4KB75;Q9LFV6	1.21248	2.13159	AT5G15700	Nucleus encoded plastid RNA polymerase
F4KIY2	1.22079	2.9107	AT5G47020	MraZ
Q9C533	1.26402	3.94945	AT1G69420	Protein S-acyl transferases (PATs), PAT22, associated with the PM and the trans-Golgi network/early endosomes (TGN/EE).	doi: 10.1073/pnas.2322375121	The triple mutant of PAT19, PAT20, and PAT22 exhibited reduced primary root length
F4IY86;Q8H0V4	1.29562	3.04693	AT3G62300	DOMAIN OF UNKNOWN FUNCTION 724 7
A0A178W053;F4IQ66;Q9ZW81	1.30416	2.7205	AT2G43140	basic helix-loop-helix (bHLH) DNA-binding superfamily protein, bHLH129
F4JIW2	1.34207	2.20539	AT4G27480	Core-2/I-branching beta-1,6-N-acetylglucosaminyltransferase family protein
Q9FIQ5	1.3429	2.4822	AT5G46700	Encodes a transmembrane protein of the tetraspanin (TET) family,TRN2	doi.org/10.1242/dev.127.15.3385	Loss of TRN2 function results in groups of epidermal cells adopting an ectopic LRC cell fate.
Q9LVY1	1.34618	2.92736	AT5G36160	Encodes a cytosolic L-tyrosine aminotransferase,TAT2
Q9LZM6	1.35464	2.27637	AT5G02050	Mitochondrial glycoprotein family protein
Q501E6	1.35906	4.28837	AT5G25250	SPFH/Band 7/PHB domain-containing membrane-associated protein family, Flotillin-like protein 1	doi.org/10.1105/tpc.112.095695	The FLOT1 mutant exhibited a short-root phenotype with reduced meristem size
A0A1P8AU48;Q9FWS3	1.39249	2.71338	AT1G75340	Zinc finger C-x8-C-x5-C-x3-H type family protein
A0A1P8AX75;A0A1P8AX77;A0A1P8AXB0;A0A1P8AXB4;A0A1P8AXC3;F4IMD6	1.39506	2.53027	AT2G16970	Major facilitator superfamily protein, MEE15
Q93V62	1.45728	2.19971	AT4G27450	aluminum induced protein with YGL and LRDR motifs
A0A1R7T3G0;A0A1R7T3G1;F4KA45	1.58194	5.46293	AT5G38200	Class I glutamine amidotransferase-like superfamily protein
Q8GY84	1.60652	2.5686	AT5G60990	DEAD-box ATP-dependent RNA helicase 10
Q9SW44	1.62215	3.627	AT4G34910	DEAD-box ATP-dependent RNA helicase 16
O81042	1.79593	3.10777	AT2G46890	3-oxo-5-alpha-steroid 4-dehydrogenase
Q9FLE4	1.79811	2.33929	AT5G39900	Small GTP-binding protein
A0A1P8BEM8;Q9LEV0	2.00748	3.15928	AT5G10900	Calcineurin-like metallo-phosphoesterase superfamily protein
Q9AST6	2.05568	2.0733	AT1G32410	vacuolar protein sorting-associated protein 55-like protein
F4JS25	3.13637	6.72354	AT4G37460	SRFR1
