# Supplementary material for: Polymerization-mediated SRFR1 condensation in upper lateral root cap cells regulates root growth
Source: Plant Cell. 2025 Dec 30;38(1):koaf292. doi: 10.1093/plcell/koaf292 (PMC12862871; doi:10.1093/plcell/koaf292)
Supplement: koaf292_Supplementary_Data [file koaf292_supplementary_data.zip › Supplementary Data Set 4.xlsx]

## Sheet: Figure 1C
Multiple comparisons
Number of families	1
Number of comparisons per family	3
Alpha	0.05
Tukey's multiple comparisons test	Mean diff.	95.00% CI of diff.	Below threshold?	Summary	Adjusted P Value
RLD vs. srfr1-1	0.6714	0.5784 to 0.7644	Yes	****	<0.0001	A-B
RLD vs. srfr1-2	0.6367	0.5476 to 0.7258	Yes	****	<0.0001	A-C
srfr1-1 vs. srfr1-2	-0.03474	-0.1203 to 0.05087	No	ns	0.5967	B-C
Test details	Mean 1	Mean 2	Mean diff.	SE of diff.	n1	n2	q	DF
RLD vs. srfr1-1	1.29	0.619	0.6714	0.03882	20	23	24.46	68
RLD vs. srfr1-2	1.29	0.6538	0.6367	0.03717	20	28	24.22	68
srfr1-1 vs. srfr1-2	0.619	0.6538	-0.03474	0.03573	23	28	1.375	68
Compact letter display
RLD	A
srfr1-2	B
srfr1-1	B

## Sheet: Figure 1D
Ws background
Table Analyzed	Col: Entering replicate data
Column B	srfr1WS
vs.	vs.
Column A	WS
Unpaired t test with Welch's correction
P value	<0.0001
P value summary	****
Significantly different (P < 0.05)?	Yes
One- or two-tailed P value?	Two-tailed
Welch-corrected t, df	t=21.49, df=59.80
Col-0 background
Table Analyzed	Col: Entering replicate data
Column B	srfr1Col-0
vs.	vs.
Column A	Col-0
Unpaired t test with Welch's correction
P value	<0.0001
P value summary	****
Significantly different (P < 0.05)?	Yes
One- or two-tailed P value?	Two-tailed
Welch-corrected t, df	t=11.72, df=74.15
RLD background
Table Analyzed	Col: Entering replicate data
Column B	srfr1RLD
vs.	vs.
Column A	RLD
Unpaired t test with Welch's correction
P value	<0.0001
P value summary	****
Significantly different (P < 0.05)?	Yes
One- or two-tailed P value?	Two-tailed
Welch-corrected t, df	t=14.80, df=60.96

## Sheet: Figure 1F
Multiple comparisons
Number of families	1
Number of comparisons per family	6
Alpha	0.05
Tukey's multiple comparisons test	Mean diff.	95.00% CI of diff.	Below threshold?	Summary	Adjusted P Value
RLD vs. srfr1-1	49.07	12.08 to 86.05	Yes	**	0.0043	A-B
RLD vs. srfr1-2	66.75	33.04 to 100.5	Yes	****	<0.0001	A-C
RLD vs. srfr1-11	45.34	6.416 to 84.27	Yes	*	0.0156	A-D
srfr1-1 vs. srfr1-2	17.68	-17.56 to 52.92	No	ns	0.5586	B-C
srfr1-1 vs. srfr1-11	-3.726	-43.98 to 36.53	No	ns	0.995	B-D
srfr1-2 vs. srfr1-11	-21.4	-58.67 to 15.86	No	ns	0.4413	C-D
Test details	Mean 1	Mean 2	Mean diff.	SE of diff.	n1	n2	q	DF
RLD vs. srfr1-1	252.8	203.7	49.07	14.16	28	24	4.9	103
RLD vs. srfr1-2	252.8	186	66.75	12.91	28	35	7.312	103
RLD vs. srfr1-11	252.8	207.4	45.34	14.91	28	20	4.302	103
srfr1-1 vs. srfr1-2	203.7	186	17.68	13.49	24	35	1.853	103
srfr1-1 vs. srfr1-11	203.7	207.4	-3.726	15.41	24	20	0.3419	103
srfr1-2 vs. srfr1-11	186	207.4	-21.4	14.27	35	20	2.121	103
Compact letter display
RLD	A
srfr1-11	B
srfr1-1	B
srfr1-2	B

## Sheet: Figure 1G
Multiple comparisons
Number of families	1
Number of comparisons per family	6
Alpha	0.05
Tukey's multiple comparisons test	Mean diff.	95.00% CI of diff.	Below threshold?	Summary	Adjusted P Value
RLD vs. srfr1-1	9.256	4.841 to 13.67	Yes	****	<0.0001	A-B
RLD vs. srfr1-2	3.464	-1.183 to 8.111	No	ns	0.2142	A-C
RLD vs. srfr1-11	4.464	-0.1178 to 9.046	No	ns	0.059	A-D
srfr1-1 vs. srfr1-2	-5.792	-10.60 to -0.9860	Yes	*	0.0115	B-C
srfr1-1 vs. srfr1-11	-4.792	-9.535 to -0.04880	Yes	*	0.0467	B-D
srfr1-2 vs. srfr1-11	1	-3.959 to 5.959	No	ns	0.9521	C-D
Test details	Mean 1	Mean 2	Mean diff.	SE of diff.	n1	n2	q	DF
RLD vs. srfr1-1	37.46	28.21	9.256	1.686	28	24	7.762	89
RLD vs. srfr1-2	37.46	34	3.464	1.775	28	20	2.76	89
RLD vs. srfr1-11	37.46	33	4.464	1.75	28	21	3.608	89
srfr1-1 vs. srfr1-2	28.21	34	-5.792	1.835	24	20	4.462	89
srfr1-1 vs. srfr1-11	28.21	33	-4.792	1.811	24	21	3.741	89
srfr1-2 vs. srfr1-11	34	33	1	1.894	20	21	0.7466	89
Compact letter display
RLD	A
srfr1-2	A
srfr1-11	A
srfr1-1	B

## Sheet: Figure 1I
Multiple comparisons
Number of families	1
Number of comparisons per family	3
Alpha	0.05
Tukey's multiple comparisons test	Mean diff.	95.00% CI of diff.	Below threshold?	Summary	Adjusted P Value
Col-0 vs. srfr1-4	38.16	15.15 to 61.18	Yes	***	0.0004	A-B
Col-0 vs. srfr1CRISPR-Col-0	36.6	13.58 to 59.61	Yes	***	0.0008	A-C
srfr1-4 vs. srfr1CRISPR-Col-0	-1.568	-26.38 to 23.24	No	ns	0.9876	B-C
Test details	Mean 1	Mean 2	Mean diff.	SE of diff.	n1	n2	q	DF
Col-0 vs. srfr1-4	256.2	218.1	38.16	9.676	43	31	5.578	102
Col-0 vs. srfr1CRISPR-Col-0	256.2	219.6	36.6	9.676	43	31	5.349	102
srfr1-4 vs. srfr1CRISPR-Col-0	218.1	219.6	-1.568	10.43	31	31	0.2125	102
Compact letter display
Col-0	A
srfr1CRISPR-Col-0	B
srfr1-4	B

## Sheet: Figure 1J
Multiple comparisons
Number of families	1
Number of comparisons per family	3
Alpha	0.05
Tukey's multiple comparisons test	Mean diff.	95.00% CI of diff.	Below threshold?	Summary	Adjusted P Value
Col-0 vs. srfr1-4	0.07143	-5.205 to 5.348	No	ns	0.9994	A-B
Col-0 vs. srfr1CRISPR-Col-0	-1.152	-6.340 to 4.035	No	ns	0.8518	A-C
srfr1-4 vs. srfr1CRISPR-Col-0	-1.224	-6.411 to 3.964	No	ns	0.8346	B-C
Test details	Mean 1	Mean 2	Mean diff.	SE of diff.	n1	n2	q	DF
Col-0 vs. srfr1-4	36.71	36.64	0.07143	2.168	14	14	0.0466	40
Col-0 vs. srfr1CRISPR-Col-0	36.71	37.87	-1.152	2.131	14	15	0.7646	40
srfr1-4 vs. srfr1CRISPR-Col-0	36.64	37.87	-1.224	2.131	14	15	0.812	40
Compact letter display
srfr1CRISPR-Col-0	A
Col-0	A
srfr1-4	A

## Sheet: Figure 2B
Multiple comparisons
Number of families	1
Number of comparisons per family	15
Alpha	0.05
Tukey's multiple comparisons test	Mean diff.	95.00% CI of diff.	Below threshold?	Summary	Adjusted P Value
Col-0 vs. srfr1-4	0.5721	0.4488 to 0.6955	Yes	****	<0.0001	A-B
Col-0 vs. snc1-1	-0.06485	-0.1923 to 0.06263	No	ns	0.6833	A-C
Col-0 vs. eds1-2	-0.1519	-0.2779 to -0.02588	Yes	**	0.0085	A-D
Col-0 vs. srfr1-4 snc-111	0.5331	0.4131 to 0.6531	Yes	****	<0.0001	A-E
Col-0 vs. srfr1-4 eds1-2	0.6416	0.5183 to 0.7649	Yes	****	<0.0001	A-F
srfr1-4 vs. snc1-1	-0.637	-0.7619 to -0.5121	Yes	****	<0.0001	B-C
srfr1-4 vs. eds1-2	-0.724	-0.8473 to -0.6007	Yes	****	<0.0001	B-D
srfr1-4 vs. srfr1-4 snc-111	-0.03904	-0.1563 to 0.07819	No	ns	0.9288	B-E
srfr1-4 vs. srfr1-4 eds1-2	0.06946	-0.05116 to 0.1901	No	ns	0.5572	B-F
snc1-1 vs. eds1-2	-0.08702	-0.2145 to 0.04046	No	ns	0.3629	C-D
snc1-1 vs. srfr1-4 snc-111	0.598	0.4764 to 0.7195	Yes	****	<0.0001	C-E
snc1-1 vs. srfr1-4 eds1-2	0.7065	0.5816 to 0.8313	Yes	****	<0.0001	C-F
eds1-2 vs. srfr1-4 snc-111	0.685	0.5650 to 0.8050	Yes	****	<0.0001	D-E
eds1-2 vs. srfr1-4 eds1-2	0.7935	0.6701 to 0.9168	Yes	****	<0.0001	D-F
srfr1-4 snc-111 vs. srfr1-4 eds1-2	0.1085	-0.008724 to 0.2257	No	ns	0.0869	E-F
Test details	Mean 1	Mean 2	Mean diff.	SE of diff.	n1	n2	q	DF
Col-0 vs. srfr1-4	1.478	0.906	0.5721	0.04266	22	24	18.97	134
Col-0 vs. snc1-1	1.478	1.543	-0.06485	0.04409	22	21	2.08	134
Col-0 vs. eds1-2	1.478	1.63	-0.1519	0.04357	22	22	4.929	134
Col-0 vs. srfr1-4 snc-111	1.478	0.945	0.5331	0.04151	22	27	18.16	134
Col-0 vs. srfr1-4 eds1-2	1.478	0.8365	0.6416	0.04266	22	24	21.27	134
srfr1-4 vs. snc1-1	0.906	1.543	-0.637	0.04318	24	21	20.86	134
srfr1-4 vs. eds1-2	0.906	1.63	-0.724	0.04266	24	22	24	134
srfr1-4 vs. srfr1-4 snc-111	0.906	0.945	-0.03904	0.04054	24	27	1.362	134
srfr1-4 vs. srfr1-4 eds1-2	0.906	0.8365	0.06946	0.04172	24	24	2.355	134
snc1-1 vs. eds1-2	1.543	1.63	-0.08702	0.04409	21	22	2.791	134
snc1-1 vs. srfr1-4 snc-111	1.543	0.945	0.598	0.04205	21	27	20.11	134
snc1-1 vs. srfr1-4 eds1-2	1.543	0.8365	0.7065	0.04318	21	24	23.14	134
eds1-2 vs. srfr1-4 snc-111	1.63	0.945	0.685	0.04151	22	27	23.34	134
eds1-2 vs. srfr1-4 eds1-2	1.63	0.8365	0.7935	0.04266	22	24	26.31	134
srfr1-4 snc-111 vs. srfr1-4 eds1-2	0.945	0.8365	0.1085	0.04054	27	24	3.785	134
Compact letter display
eds1-2	A
snc1-1	A B
Col-0	B
srfr1-4 snc-111	C
srfr1-4	C
srfr1-4 eds1-2	C

## Sheet: Figure 2D
Multiple comparisons
Number of families	1
Number of comparisons per family	15
Alpha	0.05
Tukey's multiple comparisons test	Mean diff.	95.00% CI of diff.	Below threshold?	Summary	Adjusted P Value
Col-0 vs. srfr1-4	0.7216	0.5078 to 0.9354	Yes	****	<0.0001	A-B
Col-0 vs. etr1-3	-0.162	-0.3520 to 0.02802	No	ns	0.1441	A-C
Col-0 vs. ein2	-0.5261	-0.7194 to -0.3328	Yes	****	<0.0001	A-D
Col-0 vs. srfr1-4 etr1-3	0.01172	-0.1735 to 0.1970	No	ns	>0.9999	A-E
Col-0 vs. srfr1-4 ein2	-0.413	-0.5982 to -0.2277	Yes	****	<0.0001	A-F
srfr1-4 vs. etr1-3	-0.8835	-1.100 to -0.6672	Yes	****	<0.0001	B-C
srfr1-4 vs. ein2	-1.248	-1.467 to -1.028	Yes	****	<0.0001	B-D
srfr1-4 vs. srfr1-4 etr1-3	-0.7098	-0.9221 to -0.4976	Yes	****	<0.0001	B-E
srfr1-4 vs. srfr1-4 ein2	-1.135	-1.347 to -0.9223	Yes	****	<0.0001	B-F
etr1-3 vs. ein2	-0.3641	-0.5603 to -0.1679	Yes	****	<0.0001	C-D
etr1-3 vs. srfr1-4 etr1-3	0.1737	-0.01453 to 0.3619	No	ns	0.0894	C-E
etr1-3 vs. srfr1-4 ein2	-0.251	-0.4392 to -0.06275	Yes	**	0.0022	C-F
ein2 vs. srfr1-4 etr1-3	0.5378	0.3463 to 0.7294	Yes	****	<0.0001	D-E
ein2 vs. srfr1-4 ein2	0.1131	-0.07844 to 0.3047	No	ns	0.5362	D-F
srfr1-4 etr1-3 vs. srfr1-4 ein2	-0.4247	-0.6081 to -0.2413	Yes	****	<0.0001	E-F
Test details	Mean 1	Mean 2	Mean diff.	SE of diff.	n1	n2	q	DF
Col-0 vs. srfr1-4	1.971	1.25	0.7216	0.07449	50	31	13.7	270
Col-0 vs. etr1-3	1.971	2.133	-0.162	0.0662	50	47	3.461	270
Col-0 vs. ein2	1.971	2.497	-0.5261	0.06735	50	44	11.05	270
Col-0 vs. srfr1-4 etr1-3	1.971	1.959	0.01172	0.06454	50	52	0.2568	270
Col-0 vs. srfr1-4 ein2	1.971	2.384	-0.413	0.06454	50	52	9.049	270
srfr1-4 vs. etr1-3	1.25	2.133	-0.8835	0.07539	31	47	16.57	270
srfr1-4 vs. ein2	1.25	2.497	-1.248	0.07641	31	44	23.09	270
srfr1-4 vs. srfr1-4 etr1-3	1.25	1.959	-0.7098	0.07394	31	52	13.58	270
srfr1-4 vs. srfr1-4 ein2	1.25	2.384	-1.135	0.07394	31	52	21.7	270
etr1-3 vs. ein2	2.133	2.497	-0.3641	0.06835	47	44	7.534	270
etr1-3 vs. srfr1-4 etr1-3	2.133	1.959	0.1737	0.06558	47	52	3.746	270
etr1-3 vs. srfr1-4 ein2	2.133	2.384	-0.251	0.06558	47	52	5.413	270
ein2 vs. srfr1-4 etr1-3	2.497	1.959	0.5378	0.06674	44	52	11.4	270
ein2 vs. srfr1-4 ein2	2.497	2.384	0.1131	0.06674	44	52	2.397	270
srfr1-4 etr1-3 vs. srfr1-4 ein2	1.959	2.384	-0.4247	0.0639	52	52	9.399	270
Compact letter display
ein2	A
srfr1-4 ein2	A
etr1-3	B
Col-0	B
srfr1-4 etr1-3	B
srfr1-4	C

## Sheet: Figure 3E
Vertical RLD vs srfr1-1
Table Analyzed	Col: Entering replicate data
Column B	srfr1-1 v
vs.	vs.
Column A	RLD-v
Unpaired t test with Welch's correction
P value	<0.0001
P value summary	****
Significantly different (P < 0.05)?	Yes
One- or two-tailed P value?	Two-tailed
Welch-corrected t, df	t=5.488, df=27.89
Vertical RLD vs srfr1-2
Table Analyzed	Col: Entering replicate data
Column B	srfr1-2 v
vs.	vs.
Column A	RLD-v
Unpaired t test with Welch's correction
P value	0.0002
P value summary	***
Significantly different (P < 0.05)?	Yes
One- or two-tailed P value?	Two-tailed
Welch-corrected t, df	t=4.169, df=31.98
Flat RLD vs srfr1-1
Table Analyzed	Col: Entering replicate data
Column B	srfr1-1 F
vs.	vs.
Column A	RLD-F
Unpaired t test with Welch's correction
P value	<0.0001
P value summary	****
Significantly different (P < 0.05)?	Yes
One- or two-tailed P value?	Two-tailed
Welch-corrected t, df	t=15.69, df=38.54
Flat RLD vs srfr1-2
Table Analyzed	Col: Entering replicate data
Column B	srfr1-2 F
vs.	vs.
Column A	RLD-F
Unpaired t test with Welch's correction
P value	<0.0001
P value summary	****
Significantly different (P < 0.05)?	Yes
One- or two-tailed P value?	Two-tailed
Welch-corrected t, df	t=12.57, df=38.64
Liquid RLD vs srfr1-1
Table Analyzed	Col: Entering replicate data
Column B	srfr1-1 L
vs.	vs.
Column A	RLD-L
Unpaired t test with Welch's correction
P value	<0.0001
P value summary	****
Significantly different (P < 0.05)?	Yes
One- or two-tailed P value?	Two-tailed
Welch-corrected t, df	t=15.84, df=25.62
Liquid RLD vs srfr1-2
Table Analyzed	Col: Entering replicate data
Column B	srfr1-2 L
vs.	vs.
Column A	RLD-L
Unpaired t test with Welch's correction
P value	<0.0001
P value summary	****
Significantly different (P < 0.05)?	Yes
One- or two-tailed P value?	Two-tailed
Welch-corrected t, df	t=12.98, df=34.34

## Sheet: Figure 3G
Multiple comparisons
Number of families	1
Number of comparisons per family	6
Alpha	0.05
Dunn's multiple comparisons test	Mean rank diff.	Significant?	Summary	Adjusted P Value
Liquid vs. Horizontal	-7.972	No	ns	0.4811	A-B
Liquid vs. Vertical	-19.32	Yes	***	0.0004	A-C
Liquid vs. Horizontal-Vertical	-15.13	Yes	**	0.0075	A-D
Horizontal vs. Vertical	-11.35	No	ns	0.098	B-C
Horizontal vs. Horizontal-Vertical	-7.153	No	ns	0.6988	B-D
Vertical vs. Horizontal-Vertical	4.196	No	ns	>0.9999	C-D
Test details	Mean rank 1	Mean rank 2	Mean rank diff.	n1	n2	Z
Liquid vs. Horizontal	6.25	14.22	-7.972	8	9	1.75
Liquid vs. Vertical	6.25	25.57	-19.32	8	7	3.981
Liquid vs. Horizontal-Vertical	6.25	21.38	-15.13	8	8	3.226
Horizontal vs. Vertical	14.22	25.57	-11.35	9	7	2.402
Horizontal vs. Horizontal-Vertical	14.22	21.38	-7.153	9	8	1.57
Vertical vs. Horizontal-Vertical	25.57	21.38	4.196	7	8	0.8647
Compact letter display
Vertical	A
Horizontal-Vertical	A
Horizontal	A B
Liquid	B

[truncated: 25 more sheets: Figure 3H, Figure 3I, Figure 4B, Figure 4C, Figure 4D, Figure 4F, Figure 4G, Figure 4H, Figure 5D, Figure 5G, Figure 7A, Figure 7C, Figure 7D, Figure 10E, Figure 11C, Figure 11F, Figure 11G, Figure 11H, S1A, S1B …]
